# Supplementary material for: Directed-evolution of translation system for efficient unnatural amino acids incorporation and generalizable synthetic auxotroph construction
Source: Nat Commun. 2021 Dec 2;12:7039. doi: 10.1038/s41467-021-27399-x (PMC8639764; doi:10.1038/s41467-021-27399-x)
Supplement: Supplementary file 4 — Source Data [file 41467_2021_27399_MOESM4_ESM.xlsx]

## Sheet: Figure 2D
				Fluorescence/OD600(a.u.)
Reporter	aaRS	tRNA	UAA	Experiment 1	Experiment 2	Experiment 3	Mean	SEM
		1C6-chPheT	AzF	8575.76	9114.8	8198.05	8629.53	266.006
GFP190TAG	AzFRS-1		No-UAA	915.058	1439.17	1596.84	1317.02	206.072
		2F6-chPheT	AzF	10546	10256.2	10408.5	10403.6	83.7049
			No-UAA	2239.23	1556.73	2276.44	2024.13	233.949
		3C11-chPheT	AzF	12905.1	14499.3	14072.5	13825.6	476.454
			No-UAA	1864.25	1796.83	2230.98	1964.02	134.89
		4E3-chPheT	AzF	7421.67	8123.92	9255.35	8266.98	534.149
			No-UAA	2225.68	2479.67	2519.44	2408.26	92.0119
		11H1-chPheT	AzF	5686.99	5403.33	5036.11	5375.48	188.408
			No-UAA	1198.41	648.322	747.748	864.828	169.244
		16C2-chPheT	AzF	5446.6	5170.05	5960.41	5525.69	231.558
			No-UAA	1103.66	829.028	1604.56	1179.08	227.03
		WT-chPheT	AzF	2135.25	2052.17	2445.8	2211.07	119.789
			No-UAA	351.882	291.892	272	305.258	24.0089

## Sheet: Figure 2E
			Fluorescence/OD600(a.u.)
Reporter	aaRS	tRNA	Experiment 1	Experiment 2	Experiment 3	Mean	SEM
GFP190TAG	NapARS	3C11-chPheT	9901.03	12507.4	9405.01	10604.5	962.18
		WT-chPheT	1595.37	1429.17	2036.88	1687.14	181.332
	6MWRS	3C11-chPheT	1175.56	1151.76	1264.28	1197.2	34.2372
		WT-chPheT	4930.9	4683.94	5009.13	4874.65	97.9958
	AcFRS	3C11-chPheT	3423.86	3729.53	3723.08	3625.49	100.833
		WT-chPheT	562.834	503.32	558.5	541.551	19.1566

## Sheet: Figure 3A
	aaRS	Relative activity
	chPheRS	1
	2B11	2.57519
	7D1	3.38722
	10F1	4.86466
	12D4	6.18421
	13E3	5.56391

## Sheet: Figure 3C
				Fluorescence/OD600(a.u.)
Reporter	aaRS	tRNA	UAA	Experiment 1	Experiment 2	Experiment 3	Mean	SEM
GFP190TAG	AzFRS-1	WT-chPheT	No-UAA	310.195	375.519	351.328	345.681	19.0675
			AzF	1915.98	1618.71	1556.44	1697.04	110.932
	12D4-AzFRS-1	3C11-chPheT	No-UAA	25083.2	24700.6	25429.6	25071.1	210.518
			AzF	20892.3	20754.9	21049.3	20898.9	85.0537
	13E3-AzFRS-1	3C11-chPheT	No-UAA	16443.3	12768.3	15716	14975.9	1123.58
			AzF	19595.3	19819.9	21917.1	20444.1	739.352

## Sheet: Figure 3D
						Fluorescence/OD600(a.u.)			Relative intensity (%)
Reporter	aaRS	aaRS promoter	tRNA	tRNA copy number	UAA	Experiment 1	Experiment 2	Experiment 3	Experiment 1	Experiment 2	Experiment 3	Mean	SEM
GFP190TAG	12D4-AzFRS-2	oxb20	3C11-chPheT	n=1	No-UAA	15097.8	16380.5	16027.5	64.1249	69.5728	68.0735	67.2571	1.62481
					AzF	23694.5	21709.4	21445.1	100.638	92.2063	91.0835	94.6425	3.015
				n=2	No-UAA	18184	15266.6	15747.6	77.2327	64.8418	66.8847	69.6531	3.83544
					AzF	25061.4	27081.1	27745.3	106.443	115.021	117.842	113.102	3.42769
		glns			No-UAA	1488.97	1009.76	1567.66	7.88186	5.34514	8.29843	7.17514	0.92287
					AzF	10074.5	15549.1	12399.5	53.3294	82.3091	65.6367	67.0917	8.39728
GFP-WT		oxb20				25725.4	25619.2	19287.7	109.263	108.812	81.9205	99.9987	9.04001

## Sheet: Figure 4A 
			Fluorescence/OD600(a.u.)			Relative intensity (%)
Reporter	aaRS	tRNA	Experiment 1	Experiment 2	Experiment 3	Experiment 1	Experiment 2	Experiment 3	Mean	SEM
GFP190TAG	12D4-AcFRS	3C11-chPheT	22329.2	21490.8	18846.2	95.1716	91.5982	80.3262	89.032	4.47346
	12D4-NapARS		25426.5	24300.4	26993	108.373	103.573	115.05	108.999	3.32765
	12D4-6MWRS		23981.8	24476.4	24371.5	102.216	104.323	103.876	103.472	0.64122
	12D4-BTARS		18596.9	22951.8	22056.4	79.2637	97.8255	94.009	90.3661	5.65943
	12D4-7MWRS		21767.9	24015.2	25672.9	92.7792	102.358	109.423	101.52	4.82289
GFP-WT			21264.9	26668.1	22453.1	90.6353	113.665	95.6998	100	6.9871

## Sheet: Figure 4D
				Fluorescence/OD600(a.u.)			Relative intensity (%)
Reporter	aaRS	tRNA	tRNA	Experiment 1	Experiment 2	Experiment 3	Experiment 1	Experiment 2	Experiment 3	Mean	SEM
GFP190TAG	12D4-AzFRS-2	3C11-chPheT	No-UAA	14654.2	15163.3	10781.8	46.2168	47.8223	34.0038	42.681	4.36325
			AzF	36542.6	33115.3	31708.6	115.249	104.44	100.004	106.564	4.52731
GFP-WT				33324.7	31292.2	30505.7	105.1	98.6901	96.2096	100	2.64881

## Sheet: Figure 5A
				Fluorescence/OD600(a.u.)			Relative intensity (%)
Reporter	aaRS	tRNA	AzF /mM	Experiment 1	Experiment 2	Experiment 3	Experiment 1	Experiment 2	Experiment 3	Mean	SEM
GFP190TAG	AzFRS-2	3C11-chPheT	0	326.829	324.658	274.512	1.49877	1.48881	1.25885	1.41547	0.07836
			1	20046.6	20908.4	21246.9	91.9293	95.8811	97.4334	95.0813	1.63845
			0.5	20313.5	18409.1	21536.6	93.1531	84.42	98.7619	92.1117	4.17276
			0.25	18762.1	18576	19112.3	86.0387	85.1855	87.6448	86.2896	0.72095
			0.125	17621.1	17629.3	16548.5	80.8063	80.844	75.8877	79.1793	1.64586
			0.05	13199.4	13338.9	13749.4	60.5295	61.1694	63.0515	61.5835	0.75692
GFP-WT			0	22922	20934.3	21563.5	105.115	95.9998	98.8852	100	2.6897
				Fluorescence/OD600(a.u.)			Relative intensity (%)
Reporter	aaRS	tRNA	BTA /mM	Experiment 1	Experiment 2	Experiment 3	Experiment 1	Experiment 2	Experiment 3	Mean	SEM
GFP190TAG	BTARS	3C11-chPheT	0	472.736	522.886	530.15	2.28483	2.52722	2.56233	2.45812	0.08724
			1	11785.4	11036.7	12131.3	56.9613	53.3428	58.6332	56.3124	1.5613
			0.5	13482.3	13807.1	14609	65.1629	66.7329	70.6084	67.5014	1.61824
			0.25	16063.4	14091.5	13415.8	77.638	68.1071	64.8414	70.1955	3.8388
			0.125	14283.5	13144.9	11462.7	69.0352	63.5319	55.4019	62.6563	3.95986
			0.05	13065.3	9488.27	10140.9	63.1472	45.8588	49.0131	52.673	5.31564
GFP-WT			0	21909.9	18070.9	22089.8	105.895	87.3404	106.764	100	6.33477

## Sheet: Figure 5C
																	<<
		Escape frequency
	dnaN TAG numbers	Experiment 1	Experiment 2	Experiment 3	Mean	SEM
	2	2.57e-08	1.39e-08	2.1e-08	2.02e-08	3.42977e-09
	3	1.71e-09	5.24e-09	9.5e-10	2.63333e-09	1.32167e-09
	4	<0.00000000095	<0.00000000095	<0.00000000095

## Sheet: Figure 5D
	DH10B-dnaN-2*TAGs						DH10B-dnaN-4*TAGs						DH10B
Time/h	No-UAA			AzF			No-UAA			AzF
	Experiment 1	Experiment 2	Experiment 3	Experiment 1	Experiment 2	Experiment 3	Experiment 1	Experiment 2	Experiment 3	Experiment 1	Experiment 2	Experiment 3	Experiment 1	Experiment 2	Experiment 3
9	0.041	0.045	0.046	0.05	0.055	0.049	0.044	0.046	0.045	0.047	0.045	0.043	0.128	0.094	0.1
12	0.041	0.047	0.046	0.085	0.115	0.08	0.042	0.047	0.043	0.055	0.05	0.057	0.248	0.293	0.235
15	0.041	0.047	0.047	0.27	0.35	0.261	0.042	0.048	0.044	0.112	0.122	0.118	0.616	0.645	0.631
18	0.041	0.046	0.047	0.535	0.665	0.589	0.041	0.048	0.044	0.251	0.256	0.241	0.809	0.645	0.789
21	0.04	0.047	0.046	0.808	0.882	0.853	0.042	0.048	0.044	0.422	0.396	0.408	0.938	0.919	0.92
24	0.041	0.046	0.047	1.078	1.176	0.96	0.043	0.049	0.044	0.687	0.667	0.668	1.162	1.27	1.212
27	0.04	0.046	0.046	1.164	1.142	1.194	0.042	0.048	0.043	0.629	0.804	0.756	1.274	1.298	1.242
30	0.04	0.048	0.046	1.116	1.17	1.102	0.042	0.048	0.044	1.246	1.222	1.148	1.212	1.272	1.268
33	0.041	0.044	0.045	1.16	1.116	1.14	0.043	0.048	0.044	1.25	1.22	1.256	1.208	1.298	1.222
39	0.04	0.046	0.046	1.148	1.132	1.118	0.043	0.048	0.043	1.242	1.29	1.298	1.242	1.236	1.234

[truncated: 16 more sheets: Figure 5E, Figure 6A, Figure 6B-C, Supplementary Figure 4, Supplementary Figure 5A, Supplementary Figure 5B-I, Supplementary Figure 6, Supplementary Figure 7, Supplementary Figure 8A, Supplementary Figure 9, Supplementary Figure 10, Supplementary Figure 11, Supplementary Figure 12A, Supplementary Figure 12B, Supplementary Figure 13, Supplementary Figure14]
